# Supplementary material for: The Role of Calcium-Permeable Kainate and AMPA Receptors in the Leading Reaction of GABAergic Neurons to Excitation
Source: Curr Issues Mol Biol. 2026 Jan 14;48(1):82. doi: 10.3390/cimb48010082 (PMC12839610; doi:10.3390/cimb48010082)
Supplement: Supplementary file 1 [file cimb-48-00082-s001.zip]

Archive with 2 entries (2 files):
- Figure S1.pdf
- File S1. Series029.avi
